# Supplementary material for: Long-term outcome of 177Lu-PSMA-617 radioligand therapy in heavily pre-treated metastatic castration-resistant prostate cancer patients
Source: PLoS One. 2021 May 10;16(5):e0251375. doi: 10.1371/journal.pone.0251375 (PMC8109776; doi:10.1371/journal.pone.0251375)
Supplement: S1 File — (XLSX) [file pone.0251375.s001.xlsx]

## Sheet: Sheet1
S.No	age	Age cut off <70	HPE	gleason	GS CODE ,<=7/>7	Surgical castration	medical castration	DURATION OF MEDICAL CASTRATION	CODE FOR CASTRATION (ANDROGEN DEPRIVATION THERAPY)	prostectomy	prostatectomy code	first-generation antti-androgen (tides)	DURATION OF FIRST GEN ANTI-ANTROGEN (MONTHS)	type of chemo	DURATION OF CHEMOTHERAPY	number of chemo cycles	CHEMOTHERAPY YES/NO	number of lines of chemotherapy	first and second line chemo code for cox	second gen anti androgen yes/no	second-gen anti androgen therapy	second gen start date	second gen end date	DURATION ON 2ND GEN ANIT-ANDROGEN	androgen inhibitor therapy	androgen inhi DURATION	androgen inhibitor yes/no	androgen inhibitor code	KETOCONAZOLE	no treatment duration	date of attaining castration resistance	radiotherapy	OTHER THERAPIES	number of lines of therapies	CONCOMITANT MEDICATION CODE	CONCOMITANT TREATMENT	ANTI-CANCER TREATMENT GIVEN AFTER LU PSMA	anti-cancer treat aftr psma code	DURATION OF LU PSMA THERAPY	cumulative activity (mCi)	>50% PSA decline	pd event only according to >25% increase in psa	pfs acc to >25 percent psa increase	OVERALL SURVIVAL EVENT	os duration	number of bone mets code	number of bone mets >20 code	PERCIST CRITERIA RESPONSE	last psma scan
1	79	1	PROSTATIC ADENOCARCINOMA	9	1	B/L ORCHIDECTOMY	NO	0	1	ND	0	BICALUTAMIDE	34	DOCETAXEL	7	6	1	1	0	0	NO	NO	NO	0	ABIRATERONE	14	1	2	0	0		NO		1	1	YES ABI	AC PSMA	1	8	600	0	0	31	0	31	3	1	CR	CR
2	62	0	PROSTATIC ADENOCARCINOMA	9	1	B/L SUBCAPSULAR ORCHIDECTOMY	NO	0	1	ND	0	BICALUTAMIDE	54	DOCETAXEL	6	6	1	1	0	0	NO	NO	NO	0	ABIRATERONE	23	1	2	0	0		NO		1	1	ABI	AC PSMA	1	12	360	0	1	8	1	17	4	1	PR	PD
3	49	0	PROSTATIC ADENOCARCINOMA	9	1	B/L ORCHIDECTOMY	NO	0	1	ND	0	TABI	12	DOCETAXEL+CABEZITAXEL	9	9	1	2	1	0	NO	0	0	0	ABIRATERONE	7	1	2	0	0		NO		1	1	CABAZITAXEL +ABIRATERONE	AC PSMA	1	7	450	1	1	10	1	11	4	1	pr	PD
4	70	1	PROSTATIC ADENOCARCINOMA	8	1	B/L ORCHIDECTOMY	NO	0	1	ND	0	HONVAN	12	DOCETAXEL	8	6	1	1	0	0	NO	0	0	0	NO	0	0	0	0	0		NO		1	0	NO	AC PSMA	1	7	300	0	0	11	1	11	2	0	PR	PD
5	74	1	PROSTATIC ADENOCARCINOMA	9	1	ND	LEUPROLIDE	204	3	RADICAL RETROPUBIC PROSTECTOMY	1	BICALUTAMIDE	104	DOCETAXEL	12	22	1	1	0	0	NO	NO	NO	0	NO	0	0	0	0	NO		NO		1	0	NO	NO	0	15	300	0	1	11	1	14	4	1	PR	PD
6	68	0	PROSTATIC ADENOCARCINOMA	7	0	B/L ORCHIDECTOMY	LEUPROLIDE	3	3	ND	0	BICALUTAMIDE	12	DOCETAXEL	1	1	1	1	0	0	NO	NO	NO	0	NO	0	0	0	0	NO		YES		1	0	NO	NO	0	5	250	1	0	16	1	16	5	1	PD	SD
7	65	0	PROSTATIC ADENOCARCINOMA	7	0	B/L ORCHIDECTOMY	LEUPORLIDE	3	3	ND	0	HONVAN+BICALUTAMIDE	6	DOCETAXEL	7	11	1	1	0	0	NO	NO	NO	0	NO	0	0	0	0	NO		YES		1	0	NO	YES DOCETAXEL	1	24	400	0	1	12	1	24	1	0	PR	PD
8	72	1	PROSTATIC ACINAR ADENOCARCINOMA	8	1	B/L ORCHIDECTOMY	NO	0	1	ND	0	BICALUTAMIDE	12	DOCETAXEL	9	16	1	1	0	0	NO	NO	NO	0	ABIRATERONE	17	1	2	0			YES		1	1	YES ABI	NO	0	6	200	1	1	4	1	20	3	1	ND	ND
9	61	0	PROSTATIC ADENOCARCINOMA	7	0	ND	LEUPROLIDE	135	2	RADICAL PROCTECTOMY	1	BICALUTAMIDE/TABI/HONVAN	30	EPTOSIDE+CARBOPLATIN	4	6	1	2	1	0	NO	NO	NO	0	ABIRATERONE	11	1	1	0			YES		1	0	NO	NO	0	12	300	0	1	11	1	19	2	0	SD	PD
10	55	0	PROSTATIC ADENOCARCINOMA	9	1	B/L ORCHIDECTOMY	LEUROLIDE	13	3	ND	0	TABI	60	DOCETAXEL	12	14	1	1	0	0	NO	NO	NO	0	NO	0	0	0	0			YES		1	0	NO	NO	0	5	270	0	1	4	1	6	2	0	ND	ND
11	60	0	PROSTATIC ACINAR ADENOCARCINOMA	9	1	ND	YES	50	2	RADICAL CYSTOPROSTECTOMY + LN DISSECTION	1	BICALUTAMIDE	13	DOCETAXEL	5	5	1	1	0	0	NO	NO	NO	0	NO	0	0	0	0			NO		1	0	NO	NO	0	8	450	0	0	14	1	14	3	1	SD	SD
12	66	0	PROSTATIC ADENOCARCINOMA	6	0	B/L ORCHIDECTOMY	NO	0	1	ND	0	BICALUTAMIDE	50	DOCETAXEL	4	4	1	1	0	0	NO	NO	NO	0	NO	0	0	0	0	NO		YES		1	0	NO	NO	0	9	300	1	0	14	1	14	3	1	SD	SD
13	69	0	PROSTATIC ADENOCARCINOMA	8	1	B/L SUBCAPSULAR ORCHIDECTOMY	NO	0	1	ND	0	BICALUTAMIDE	22	DOCETAXEL	4	6	1	1	0	0	NO	NO	NO	0	NO	0	0	0	0	NO		YES		1	0	NO	NO	0	9	300	0	1	11	1	14	3	1	PR	PD
14	69	0	PROSTATIC ADENOCARCINOMA	8	1	B/L SUBCAPSULAR ORCHIDECTOMY	NO	0	1	ND	0	BICALUTAMIDE	22	DOCETAXEL	4	6	1	1	0	0	NO	NO	NO	0	NO	0	0	0	0	NO		YES		1	0	NO	NO	0	9	300	0	1	11	1	14	2	0	PR	PD
15	81	1	PROSTATIC ADENOCARCINOMA	9	1	B/L ORCHIDECTOMY	NO	0	1	ND	0	BICALUTAMIDE	68	DOCETAXEL	4	5	1	1	0	0	NO	NO	NO	0	NO	0	0	0	0	NO		YES		1	0	NO	NO ONLY PAIN PALLIATION RT	0	8	300	1	1	11	1	13	4	1	PR	PD
16	64	0	PROSTATIC ADENOCARCINOMA	7	0	ND	LEUPROLIDE	264	2	RADICAL PROSTATECTOMY	1	BICALUTAMIDE+TABI+HONVANN	60	DOCETAXEL	5	7	1	1	0	0	NO	NO	NO	0	NO	0	0	0	0	NO		NO		1	0	NO	NO	0	12	430	0	1	16	1	20	3	1	SD	pd
17	60	0	PROSTATIC ADENOCARCINOMA	9	1	ND	LEUPROLIDE	48	2	RADICAL PROSTATECTOMY + LN DISSECTION	1	BICALUTAMIDE	24	DOCETAXEL	3	3	1	1	0	0	NO	NO	NO	0	NO	0	0	0	0			YES		1	0	NO	NO	0	9	300	1	0	12	1	12	3	1	ND	SD
18	38	0	PROSTATIC ADENOCARCINOMA	9	1	B/L ORCHIDECTOMY	LEUPROLIDE	5	3	ND	0	TABI+HONVAN	17	DOCETAXEL	9	9	1	1	0	0	NO	NO	NO	0	NO	0	0	0	0	SEP 2014 - JULY 2016		YES		1	0	NO	YES ENZALUTAMIDE	1	20	700	0	1	17	1	28	1	0	PD	PD
19	61	0	PROSTATIC ADENOCARCINOMA	7	0	B/L ORCHIDECTOMY	NO	0	1	ND	0	TABI	35	DOCETAXEL	12	11	1	1	0	0	NO	NO	NO	0	NO	0	0	0	0			YES		1	0	NO	NO	0	9	300	1	1	4	1	10	5	1	PD	PD
20	73	1	PROSTATIC ADENOCARCINOMA	8	1	B/L ORCHIDECTOMY	NO	0	1	ND	0	HONVAN+BICALUTAMIDE	37	DOCETAXEL	12	12	1	1	0	0	NO	NO	NO	0	NO	0	0	0	0			YES		1	0	NO	NO	0	6	300	0	0	12	1	16	2	0	SD	SD
21	65	0	PROSTATIC ADENOCARCINOMA	8	1	B/L ORCHIDECTOMY	NO	0	1	ND	0	HONVAN+BICALUTAMIDE	17	DOCETAXEL	12	14	1	1	0	0	NO	NO	NO	0	NO	0	0	0	0			NO		1	0	NO	NO	0	10	300	0	0	11	1	16	3	1	NCR	NCR
22	65	0	PROSTATIC ADENOCARCINOMA	8	1	B/L ORCHIDECTOMY	NO	0	1	ND	0	HONVAN+BICALUTAMIDE	17	DOCETAXEL	12	14	1	1	0	0	NO	NO	NO	0	NO	0	0	0	0			NO		1	0	NO	NO	0	12	750	0	0	11	1	16	3	1	NCR	NCR
23	78	1	PROSTATIC ADENOCARCINOMA	8	1	B/L ORCHIDECTOMY	NO	0	1	ND	0	BICALUTAMIDE	14	DOCETAXEL	8	28	1	1	0	0	NO	NO	NO	0	NO	0	0	0	0			NO	NO	1	0	NO	NO	0	14	500	0	0	17	1	17	3	1	PR	NCR
24	78	1	PROSTATIC ADENOCARCINOMA	8	1	B/L ORCHIDECTOMY	NO	0	1	ND	0	BICALUTAMIDE	14	DOCETAXEL	8	28	1	1	0	0	NO	NO	NO	0	NO	0	0	0	0			YES	NO	1	0	NO	NO	0	14	300	0	0	17	1	17	3	1	NCR	NCR
25	68	0	PROSTATIC ADENOCARCINOMA	7	0	B/L ORCHIDECTOMY	NO	0	1	ND	0	BICALUTAMIDE	10	DOCETAXEL	9	12	1	1	0	0	NO	NO	NO	0	NO	0	0	0	0			NO		1	0	NO	NO	0	9	300	0	1	11	1	14	3	1	PD	PD
26	53	0	PROSTATIC ADENOCARCINOMA	9	1	B/L ORCHIDECTOMY	NO	0	1	ND	0	TABI	12	DOCETAXEL	8	12	1	1	0	0	NO	NO	NO	0	NO	0	0	0	0	NO	NO	YES		1	0	NO	NO	0	9	300	1	1	7	1	16	3	1	PD	PD
27	77	1	PROSTATIC ADENOCARCINOMA	9	1	B/L ORCHIDECTOMY	NO	0	1	ND	0	BICALUTAMIDE+TABI+HONVANN	12	DOCETAXEL	11	12	1	1	0	1	ENZALUTAMIDE	2010-11-01	2012-11-01	24	NO	0	0	0	0	NO		YES		1	0	NO	NO	0	7	250	0	1	7	1	11	3	1	ND	ND
28	77	1	PROSTATIC ADENOCARCINOMA	9	1	B/L ORCHIDECTOMY	NO	0	1	ND	0	HONVAN+BICALUTAMIDE	49	NO	0	0	0	0		0	NO	NO	NO	0	NO	0	0	0	0	NO		NO		0	0	NO	NO	0	16	400	0	1	12	1	38	3	1	PR	PD
29	51	0	PROSTATIC ADENOCARCINOMA	9	1	B/L ORCHIDECTOMY	LEUPROLIDE	3	3	ND	0	HONVAN+BICALUTAMIDE	10	DOCETAXEL	6	6	1	1	0	0	NO	NO	NO	0	ABIRATERONE	37	1	2	0			YES		1	1	YES ABI	NO	0	6	300	1	1	8	1	24	3	1	SD	PD
30	74	1	PROSTATIC ADENOCARCINOMA	8	1	B/L ORCHIDECTOMY	NO	0	1	ND	0	BICALUTAMIDE/tabi/honvan	60	DOCETAXEL	24	24	1	1	0	0	NO	NO	NO	0	NO	0	0	0	0	2002 - 2015		NO		1	0	NO	NO	0	9	300	0	0	12	1	12	3	1	SD	SD
31	50	0	PROSTATIC ADENOCARCINOMA	9	1	B/L ORCHIDECTOMY	NO	0	1	ND	0	HONVAN+BICALUTAMIDE	12	DOCETAXEL	9	8	1	1	0	0	NO	no	no	0	NO	0	0	0	0	no	no	no		1	0	NO	NO	0	9	300	0	0	13	1	13	5	1	ND	ND
32	74	1	ACINAR ADENOCARCINOMA	9	1	ND	elligard	48	2	ND	0	BICALUTAMIDE+HONVAN	17	DOCETAXEL	1	1	1	1	0	0	NO	no	no	0	NO	0	0	0	0	no	no	no		1	0	NO	NO	0	5	200	0	1	17	1	26	3	1	SD	PD
33	57	0	PROSTATIC ADENOCARCINOMA	8	1	B/L ORCHIDECTOMY	PAMORELINE	12	3	ND	0	TABI+BICALUTAMIDE	12	DOCETAXEL+CABAZITAXEL	12	13	1	2	1	1	ENZALUTAMIDE	2018-05-01	2018-08-01	4	ABIRATERONE	5	1	1	0			YES		0	0	NO	YES DOCETAXEL 3+CABAZITAXEL 2	1	9	600	1	1	12	1	35	5	1	PD	PD
34	70	1	PROSTATIC ADENOCARCINOMA	10	1	B/L ORCHIDECTOMY	LEUPROLIDE	2	3	ND	0	TABI+HONVAN	17	DOCETAXEL	3	3	1	1	0	0	NO	NO	NO	0	NO	0	0	0	0	NO	NO	NO		1	0	NO	NO	0	5	200	0	0	13	1	13	3	1	SD	SD
35	71	1	PROSTATIC ADENOCARCINOMA	8	1	B/L ORCHIDECTOMY	LUEPROLIDE	4	3	ND	0	HONVAN+BICALUTAMIDE	7	DOCETAXEL	6	6	1	1	0	0	NO	NO	NO	0	ABIRATERONE	0	1	1	0	NO	NO	YES		1	0	NO	NO	0	3	100	1	1	11	1	12	5	1	PD	ND
36	78	1	PROSTATIC ADENOCARCINOMA	9	1	B/L ORCHIDECTOMY	NO	0	1	ND	0	BICALUTAMIDE+TABI+HONVANN	84	CYCLOPHOSPHAMIDE/ENDOXAM	14	12	1	2	1	1	ENZALUTAMIDE	2016-01-08	2017 JAN	13	ABIRATERONE	5	1	1	0	2010 FEB TO 20/07/2013		YES		0	0	NO	NO	0	5	200	1	1	5	1	13	3	1	PD	PD
37	77	1	PROSTATIC ADENOCARCINOMA	8	1	B/L ORCHIDECTOMY	NO	0	1	ND	0	HONVAN+BICALUTAMIDE	39	DOCETAXEL+CABEZITAXEL+CYCLOPHOSPHAMIDE	12	5	1	2	1	0	NO	NO	NO	0	ABIRATERONE	8	1	1	0	NIL		YES		1	0	NO	NO	0	5	200	1	1	6	1	8	3	1	PD	PD
38	79	1	PROSTATIC ADENOCARCINOMA	8	1	B/L ORCHIDECTOMY	NO	0	1	ND	0	BICALUTAMIDE	27	DOCETAXEL	4	11	1	1	0	1	ENZALUTAMIDE	2015-08-01	2015-12-01	5	ABIRATERONE	4	1	1	0			NO		0	0	NO	NO	0	12	300	0	0	18	1	18	2	0	SD	PR
39	60	0	PROSTATIC ADENOCARCINOMA	8	1	B/L ORCHIDECTOMY	NO	0	1	ND	0	TABI+HONVAN	8	DOCETAXEL	4	6	1	1	0	0	NO	NO	NO	0	NO	0	0	0	0	NO		NO		1	0	NO	NO	0	5	200	0	1	14	1	24	5	1	SD	PD
40	72	1	PROSTATIC ADENOCARCINOMA	10	1	B/L ORCHIDECTOMY	NO	0	1	ND	0	HONVAN+BICALUTAMIDE	69	DOCETAXEL	7	9	1	1	0	0	NO			0	ABIRATERONE	8	1	1	YES APR 2016 TO JAN 2017			YES		1	0	NO	YES ABI ONLY 2 MONTHS	1	9	270	1	1	14	1	18	3	1	PD	SD
41	65	0	PROSTATIC ADENOCARCINOMA	7	0	B/L ORCHIDECTOMY	LEUPROLIDE	1	3	ND	0	HONVAN+BICALUTAMIDE	48	DOCETAXEL	4	6	1	1	0	0	NO	NO	NO	0	NO	0	0	0	0			NO		1	0	NO	NO	0	8	265	0	1	12	1	14	4	1	SD	PD
42	66	0	PROSTATIC ADENOCARCINOMA	9	1	B/L ORCHIDECTOMY	LEUPROLIDE	10	3	ND	0	yes	12	7 C DOCE 1C CABAZITAXEL	7	8	1	2	1	0	NO	NO	NO	0	NO	0	0	0	0			NO		1	0	NO	NO	0	8	800	0	1	16	1	22	5	1	SD	PD
43	59	0	PROSTATIC ADENOCARCINOMA	9	1	B/L ORCHIDECTOMY	LEUPROLOIDE	13	3	ND	0	HONVAN+BICALUTAMIDE	12	DOCETAXEL	4	9	1	1	0	0	NO	NO	NO	0	ABIRATERONE	6	1	1	0			YES		1	0	NO	NO	0	8	350	1	1	10	1	12	4	1	PD	PD
44	72	1	PROSTATIC ADENOCARCINOMA	9	1	B/L ORCHIDECTOMY	NO	0	1	ND	0	HONVAN+BICALUTAMIDE	12	DOCETAXEL	13	11	1	1	0	0	NO	NO	NO	0	NO	0	0	0	0	NO		NO		1	0	NO	NO	0	7	200	1	1	11	1	13	3	1	PD	PD
45	50	0	MODERATELY DIFF ADENO CARCINOMA	8	1	B/L SUBCAPSULAR ORCHIDECTOMY	ZELGOR	4	3	ND	0	HONVAN+BICALUTAMIDE	14	DOCETAXEL	12	6	1	1	0	0	NO			0	ABIRATERONE	5	1	2	0			NO		1	1	YES ABI	NO	0	9	600	1	1	11	1	11	5	1	SD	PD
46	70	1	PROSTATIC ADENOCARCINOMA	7	0	B/L ORCHIDECTOMY	ELLIGARD	25	3	ND	0	LEUPROIDE+BICALUTAMIDE	13	DOCETAXEL	1	1	1	1	0	0	NO			0	ABIRATERONE	12	1	1	0			NO		1	0	NO	NO	0	5	200	1	1	5	1	8	3	1	ND	ND
47	60	0	PROSTATIC ADENOCARCINOMA	8	1	B/L ORCHIDECTOMY	LEUPROLIDE	17	3	ND	0	HONVAN+BICALUTAMIDE	6	DOCETAXEL 8+CABAZITAXEL 4	18	18	1	2	1	0	NO	NO	NO	0	NO	0	0	0	0			YES		1	0	NO	NO	0	3	200	1	1	3	1	5	3	1	ND	ND
48	69	0	PROSTATIC ADENOCARCINOMA	9	1	B/L ORCHIDECTOMY	LEUPROLIDE	1	3	ND	0	HONVAN+BICALUTAMIDE	3	DOCETAXEL	3	6	1	1	0	0	NO	NO	NO	0	NO	0	1	2	0			YES		1	1	ABI	NO	0	7	235	1	1	9	1	11	4	1	PD	PD
49	65	0	PROSTATIC ADENOCARCINOMA	9	1	B/L ORCHIDECTOMY	LEUPROLIDE	6	3	ND	0	BICALUTAMIDE	17	DOCETAXEL	10	6	1	1	0	1	ENZALUTAMIDE	2016-03-01	2016-04-01	2	ABIRATERONE	10	1	1	0			YES		0	0	NO	NO	0	4	260	0	1	11	1	13	3	1	SD	PD
50	69	0	PROSTATIC ADENOCARCINOMA	7	0	B/L ORCHIDECTOMY	leuprolide	60	3	ND	0	BICALUTAMIDE+HONVAN	36	DOCETAXEL	4	10	1	1	0	1	ENZALUTAMIDE	2019-01-01	ONGOING	20	ABIRATERONE	24	1	1	0			NO		0	0	NO	DOCETAXEL ENZALUTAMIDE FOLLOWED BY AC PSMA	1	14	940	0	1	17	0	46	3	1	PR	PD
51	68	0	PROSTATIC ADENOCARCINOMA	8	1	B/L ORCHIDECTOMY	leuprolide	1	3	ND	0	BICALUTAMIDE	8	DOCETAXEL	8	5	1	1	0	0	NO	NO	O	0	NO	0	0	0	0			YES		1	0	NO	NO	0	5	300	1	1	6	1	9	4	1	ND	ND
52	77	1	PROSTATIC ADENOCARCINOMA	8	1	B/L ORCHIDECTOMY	NO	0	1	ND	0	HONVAN+BICALUTAMIDE	5	DOCETAXEL	10	10	1	1	0	0	NO	NO	NO	0	NO	0	0	0	0	NO		YES		1	0	NO	NO	0	6	350	0	1	12	1	28	3	1	SD	PD
53	59	0	PROSTATIC ADENOCARCINOMA	8	1	B/L ORCHIDECTOMY	NO	0	1	ND	0	HONVAN+BICALUTAMIDE	57	DOCETAXEL	6	6	1	1	0	0	NO	NO	NO	0	NO	0	0	0	0	NO		YES		1	0	NO	DOCE+CABAZI+AS PSMA	1	12	400	0	1	13	0	18	3	1	PD	PD
54	54	0	PROSTATIC ADENOCARCINOMA	9	1	B/L ORCHIDECTOMY	NO	0	1	ND	0	HONVAN+BICALUTAMIDE	7	DOCETAXEL+CABAZITAXWL	3	6	1	2	1	0	NO	NO	NO	0	ABIRATERONE	3	1	1	0	NO		NO		1	0	NO	NO	0	3	200	1	1	12	0	13	5	1	SD	PD
55	75	1	PROSTATIC ADENOCARCINOMA	9	1	B/L ORCHIDECTOMY	YES BEFORE ORCHIDECTOMYBGASORELIN	12	3	ND	0	TABI	9	NO	0	0	0	0		0	NO	NO	NO	0	NO	0	0	0	0	NO		NO		0	0	NO	AC PSMA	1	24	1010	0	0	40	0	40	4	1	NCR	NCR
56	62	0	PROSTATIC ADENOCARCINOMA	9	1	B/L ORCHIDECTOMY	NO	0	1	ND	0	TABI +HONVAN	17	DOCETAXEL	3	3	1	1	0	0	NO	NO	NO	0	ABIRATERONE	7	1	2	0			NO		1	1	ABI	NO	0	4	200	1	1	6	1	14	4	1	PD	PD
57	62	0	PROSTATIC ADENOCARCINOMA	8	1	B/L ORCHIDECTOMY	LEUPROLIDE	8	3	ND	0	HONVAN+BICALUTAMIDE	112	NO	0	0	0	0		1	ENZALUTAMIDE	2017-08-01	2018-03-01	8	ABIRATERONE	11	1	2	0			NO		1	1	ABI	NO	0	3	350	1	1	11	1	22	5	1	SD	PD
58	60	0	PROSTATIC ADENOCARCINOMA	9	1	B/L ORCHIDECTOMY	DEGARELIX	9	3	ND	0	HONVAN+BICALUTAMIDE	18	DOCETAXEL	2	3	1	1	0	0	NO	NO	NO	0	NO	0	0	0	0	NO		YES		1	0	NO	NO	0	14	900	0	0	8	1	8	5	1	SD	PD
59	78	1	PROSTATIC ADENOCARCINOMA	9	1	B/L ORCHIDECTOMY	NO	0	1	ND	0	TABI+HONVAN	23	DOCETAXEL	7	6	1	1	0	0	NO	NO	NO	0	ABIRATERONE	8	1	2	0			NO		1	1	ABI+LU PSMA	NO	0	8	432	0	1	8	1	11	2	0	SD	PD
60	62	0	PROSTATIC ADENOCARCINOMA	9	1	B/L ORCHIDECTOMY	NO	0	1	ND	0	HONVAN+BICALUTAMIDE	60	DOCETAXEL	3	6	1	1	0	0	NO			0	ABIRATERONE	4	1	2	0	2.5 YEARS		YES		1	1	ABI+LU PSMA	ABI	1	13	1000	0	1	19	0	36	3	1	PR	PR
61	73	1	PROSTATIC ADENOCARCINOMA	9	1	ND	LEUPROLIDE	28	2	ND	0	BICALUTAMIDE	10	DOCETAXEL	4	3	1	1	0	0	NO	NO	NO	0	ABIRATERONE	124	1	2	0			YES		1	1	ABI	NO	0	7	400	0	1	12	1	14	3	1	SD	PD
62	45	0	PROSTATIC ADENOCARCINOMA	7	0	B/L ORCHIDECTOMY	LEUPROLIDE	26	3	ND	0	TABI	18	NO	0	6	0	0		0	NO	NO	NO	0	NO	0	0	0	0	NO		YES		0	0	NO	NO	0	13	594	0	0	18	1	18	5	1	PR	PD
63	83	1	ACINAR ADENOCARCINOMA	6	0	B/L ORCHIDECTOMY	NO	0	1	ND	0	BICALUTAMIDE	42	DOCETAXEL	3	6	1	1	0	0	NO	NO	NO	0	NO	0	0	0	0	NO		YES		1	0	NO	NO	0	8	450	1	1	12	1	14	5	1	SD	PD
64	59	0	PROSTATIC ADENOCARCINOMA	7	0	ND	PAMORELINE	24	2	ND	0	HONVAN BICALUTAMIDE	7	DOCETAXEL	5	7	1	1	0	0	NO	no	no	0	ABIRATERONE	9	1	2	0	nil		yes	177lU-edtmp	1	1	ABI+LU PSMA	NO	0	7	200	1	1	9	1	13	5	1	PD	PD
65	30	0	POORLY DIFF ADENOARCINOMA	9	1	B/L ORCHIDECTOMY	NO	0	1	ND	0	TABI +HONVAN	37	DOCETAXEL+CABEZITACELE	12	12	1	2	1	1	ENZALUTAMIDE	2017-08-18	2019-01-01	17	NO	0	0	0	0	NO		YES		1	1	ENZALUTAMIDE	NO	0	6	400	1	1	12	1	16	3	1	PD	PD
66	67	0	PROSTATIC ADENOCARCINOMA	7	0	B/L ORCHIDECTOMY	PAMORELIN	4	3	ND	0	TABI+BICALUTAMIDE	5	NO	0	0	0	0		0	NO	NO	NO	0	NO	0	0	0	0	NO		NO		0	0	NO	NO	0	14	700	0	0	36	0	36	3	1	PR	CR
67	70	1	PROSTATIC ADENOCARCINOMA	9	1	B/L ORCHIDECTOMY	NO	0	1	ND	0	TABI+HONVAN	36	DOCETAXEL	8	6	1	1	0	0	NO	NO	NO	0	NO	0	0	0	0	4 MONTHS		YES		1	0	NO	NO	0	14	1000	0	0	23	1	22	3	1	PR	PD
68	52	0	PROSTATIC ADENOCARCINOMA	8	1	B/L ORCHIDECTOMY	leuprolide	8	3	ND	0	BICALUTAMIDE	29	DOCETAXEL	7	10	1	1	0	0	NO	no		0	NO	0	0	0	0			YES		1	0	NO	NO	0	6	300	0	1	16	1	20	3	1	SD	PD
69	68	0	PROSTATIC ADENOCARCINOMA	9	1	B/L ORCHIDECTOMY	NO	0	1	ND	0	BICALUTAMIDE	5	NO	0	0	0	0		0	NO	NO	NO	0	ABIRATERONE	2	1	2	0	4 MONTH		YES		1	1	YES ABI	NO	0	9	600	1	0	6	1	13	4	1	PR	PD
70	64	0	PROSTATIC ADENOCARCINOMA	9	1	B/L ORCHIDECTOMY	NO	0	1	RADICAL PROSTECTOMY	1	TABI	16	DOCETAXEL	12	12	1	1	0	1	ENZALUTAMIDE	2019-08-15	2019-11-18	4	ABIRATERONE	5	1	1	0			YES		1	0	NO	ENZA FOLLOWED BY AC PSMA	1	13	1000	0	1	14	0	33	3	1	PR	PD
71	62	0	PROSTATIC ADENOCARCINOMA	9	1	B/L SUBCAPSULAR ORCHIDECTOMY	NO	0	3	ND	0	BICALUTAMIDE	26	DOCETAXEL	12	12	1	1	0	0	NO	NO	NO	0	ABIRATERONE	24	1	1	0			NO	2225AC PSMA	1	0	NO	AS PSMA	1	8	600	0	1	13	0	18	4	1	PR	PD
72	74	1	PROSTATIC ADENOCARCINOMA	9	1	B/L ORCHIDECTOMY	NO	0	1	ND	0	HONVAN+BICALUTAMIDE	12	DOCETAXEL	6	6	1	1	0	1	ENZALUTAMIDE	2017-01-01	UL 2017	7	ABIRATERONE	12	1	1	0			NO	EDTMP	1	0	NO	NO	0	7	290	0	0	21	1	21	5	1	SD	SD
73	64	0	PROSTATIC ADENOCARCINOMA	8	1	B/L ORCHIDECTOMY	NO	0	1	ND	0	BICALUTAMIDE	18	DOCETAXEL	1	1	1	1	0	1	ENZALUTAMIDE	2017-09-18	2018-02-01	6	ABIRATERONE	14	1	2	0			YES	SPINE SX	1	1	YES ABI	NO	0	13	890	0	1	13	1	17	4	1	PD	PD
74	55	0	ACINAR ADENOCARCINOMA	7	0	B/L ORCHIDECTOMY	NO	0	1	ND	0	BICALUTAMIDE	4	DOCETAXEL	8	8	1	1	0	0	NO	NO	NO	0	NO	0	0	0	0	NO		YES		1	0	NO	NO	0	5	300	1	1	6	1	13	5	1	PD	PD
75	55	0	PROSTATIC ADENOCARCINOMA	9	1	B/L ORCHIDECTOMY	NO	0	1	ND	0	BICALUTAMIDE	10	NO	0	0	0	0		0	NO	NO	NO	0	ABIRATERONE	13	1	2	0			NO		1	1	ABI	NO	0	9	700	0	1	6	1	10	5	1	ND	ND
76	55	0	PROSTATIC ADENOCARCINOMA	7	0	B/L ORCHIDECTOMY	NO	0	1	OPEN RADICAL PROSTECTOMY	1	BICALUTAMIDE+honvan+TABI	14	NO	0	0	0	0		0	NO	NO	NO	0	NO	0	0	0	0	NO		YES	EDTMP	0	0	NO	NO	1	8	280	1	1	11	1	14	3	1	SD	PD
77	67	0	PROSTATIC ADENOCARCINOMA	9	1	ND	PAMORELINE	0	2	ND	0	yes	12	DOCETAXEL	3	3	1	1	0	0	NO			0	ABIRATERONE	12	1	2	0			NO		1	1	ABI	NO	0	5	300	1	0	6	1	6	4	1	ND	ND
78	62	0	PROSTATIC ADENOCARCINOMA	9	1	B/L ORCHIDECTOMY	LEUPROLIDE before orchidectomy	12	3	ND	0	TABI	17	DOCETAXEL	4	6	1	1	0	0	NO	no	no	0	ABIRATERONE	10	1	2	0			yes	2017-10-01	1	1	ABI+LU PSMA	NO	0	8	350	1	1	8	1	12	4	1	sd	PD
79	78	1	PROSTATIC ADENOCARCINOMA	7	0	B/L ORCHIDECTOMY	LEUPROLIDE/ELLIGARD	36	3	RADICAL PROSTETECTOMY	1	yes	12	DOCETAXEL	6	6	1	1	0	1	ENZALUTAMIDE	2018-02-01	2018-05-01	4	ABIRATERONE	3	1	1	0			YES		1	0	NO	ENZA+CABAZIT+225AC PSMA	1	12	980	0	1	15	1	18	3	1	PD	PD
80	55	0	PROSTATIC ADENOCARCINOMA	8	1	B/L ORCHIDECTOMY	LEUPROLIDE	6	3	RADICAL PROSTATECTOMY+ B/L PELVIC LN DISSECTION	1	TABI +HONVAN	24	DOCETAXEL	6	6	1	1	0	0	NO	NO	NO	0	ABIRATERONE	7	1	1	0			YES		1	0	NO	NO	0	5	266	1	1	7	1	14	5	1	PD	PD
81	68	0	PROSTATIC ADENOCARCINOMA	9	1	ND	LEUPROLIDE	24	2	RADICAL PROSTECTOMY	1	BICALU	24	NO	0	0	0	0		0	NO	NO	NO	0	ABIRATERONE	2	1	1	0			YES		1	0	NO	NO	0	5	350	1	0	11	1	11	2	0	PD	SD
82	81	1	PROSTATIC ADENOCARCINOMA	9	1	B/L ORCHIDECTOMY	PAMORELIN	12	3	RADICAL PROSTECTOMY	1	TABI+HONVAN	12	DOCETAXEL	1	1	1	1	0	0	NO	NO	NO	0	ABIRATERONE	2	1	1	0			YES	2017-12-01	1	0	NO	AC PSMA	1	10	486	1	1	13	1	21	1	0	SD	PD
83	63	0	PROSTATIC ADENOCARCINOMA	6	0	ND	LEUPROLIDE+HONVAN	38	2	ND	0	HONVAN	2	DOCETAXEL	10	8	1	1	0	1	ENZALUTAMIDE	2019-01-01	2019-08-01	8	ABIRATERONE	14	1	1	0			NO	2016-07-01	1	1	ENZA	NO	0	9	600	1	1	9	1	12	2	0	ND	ND
84	84	1	INFILTRATING ADENOCARCINIMA	7	0	B/L ORCHIDECTOMY	NO	0	1	ND	0	TABI/	32	DOCETAXEL	12	12	1	1	0	0	NO	NO	NO	0	ABIRATERONE	9	1	1	0			YES		1	0	NO	NO	0	12	900	0	0	22	0	22	3	1	PR	PR
85	71	1	PROSTATIC ADENOCARCINOMA	9	1	B/L ORCHIDECTOMY	NO	0	1	ND	0	BICALUTAMIDE	8	DOCETAXEL +CABEZITAXEL	3	8	1	2	1	1	ENZALUTAMIDE	2018-09-01	2019-03-01	7	ABIRATERONE	12	1	1	0	NIL		YES	225ACPSMA	1	0	NO	NO	0	5	300	1	1	5	1	6	3	1	ND	ND
86	78	1	PROSTATIC ADENOCARCINOMA	8	1	ND	LEUPROLIDE	60	2	ND	0	yes	12	DOCETAXEL	5	6	1	1	0	1	ENZALUTAMIDE	2020-04-01	2020-05-01	2	ABIRATERONE	36	1	1	0			YES	2019-12-01	1	0	NO	ENZA+CAB+225aCPSMA	1	12	800	0	1	12	1	20	1	0	PR	PD
87	72	1	PROSTATIC ADENOCARCINOMA	9	1	ND	LEUPROLIDE	192	2	ND	0	BICALUTAMIDE+TABI+HONVANN	72	DOCETAXEL	12	12	1	1	0	0	NO	MO	0	0	NO	0	0	0	0			NO		1	0	NO	ENZA AC PSMA	1	8	600	0	1	12	1	22	1	0	PD	PD
88	65	0	PROSTATIC ADENOCARCINOMA	7	0	B/L ORCHIDECTOMY	NO	0	1	ND	0	TABI+BICALUTAMIDE	18	DOCETAXEL	6	6	1	1	0	0	NO	NO	NO	0	ABIRATERONE	10	1	1	0			NO		1	0	NO	YES ABI	1	12	750	0	1	12	0	22	1	0	PR	PD
89	71	1	PROSTATIC ADENOCARCINOMA	8	1	ND	LEUPROLIDE	60	2	ND	0	TABI	6	DOCETAXEL	7	6	1	1	0	1	ENZALUTAMIDE	2018-02-01	2018-04-01	2	ABIRATERONE	4	1	1	0			NO	NO	1	0	NO	YES AC PSMA	1	5	240	1	1	5	1	14	2	0	PD	PD
90	62	0	PROSTATIC ADENOCARCINOMA	7	0	B/L ORCHIDECTOMY	LEUPROLIDE	2	3	ND	0	TABI	6	DOCETAXEL	12	4	1	1	0	0	NO	NO	NO	0	NO	0	1	2	0			NO	2018-06-01	1	1	ABI	AC PSMA	1	7	450	0	1	12	1	16	3	1	PD	PD
91	72	1	PROSTATIC ADENOCARCINOMA	9	1	ND	DEARELIX	62	2	RADICAL PROSTECTOMY	1	BICALUTAMIDE	6	DOCETAXEL	5	8	1	1	0	0	NO	NO	NO	0	ABIRATERONE	20	1	2	0	NIL		NO		1	1	ABI	AC PSMA	1	9	600	0	1	7	0	17	4	1	PD	SD
92	55	0	POORLY DIFFERENTIATED PROSTATIC ADENOCARCINOMA	8	1	B/L ORCHIDECTOMY	LUUPROLIDE BEFORE ORCHIDECTOMY ONLY 1 CYCLE	2	3	ND	0	BICALUTAMIDE/HONVAN	12	DOCETAXEL	4	6	1	1	0	0	NO	ND	ND	0	ABIRATERONE	16	1	2	0	IL		NO		1	1	ABI	NO	0	14	800	0	0	15	0	15	5	1	SD	PD
93	63	0	PROSTATIC ADENOCARCINOMA	9	1	B/L ORCHIDECTOMY	NO	0	1	ND	0	BICALUATMIDE	5	DOCETAXEL	1	3	1	1	0	0	NO	ND	ND	0	ABIRATERONE	17	1	1	0	2		NO		1	0	NO	NO	0	8	400	0	0	14	0	18	3	1	SD	PD
94	56	0	PROSTATIC ADENOCARCINOMA	8	1	ND	ZOLEDEX LHRH AGONIST, DEGAPRIDE	28	2	ND	0	yes	12	NO	0	0	0	0		0	NO	ND	ND	0	ABIRATERONE	12	1	1	0	APIL 2018 TO 3/02.2019		NO		1	0	NO	NO	0	7	450	0	1	9	0	15	4	1	ND	ND
95	75	1	ACINAR ADENOCARCINOMA	10	1	B/L ORCHIDECTOMY	LEUPROLIDE	1	3	ND	0	TABI	4	NO	0	0	0	0		0	NO	NO	NO	0	ABIRATERONE	11	1	2	0	NIL	2018-10-01	NO		1	1	ABI	NO	0	9	550	0	0	18	0	18	3	1	SD	PD
96	69	0	PROSTATIC ADENOCARCINOMA	9	1	B/L ORCHIDECTOMY	NO	0	1	ND	0	CALUTAMIDE	14	NO	0	0	0	0		0	NO	NO	NO	0	ABIRATERONE	15	1	1	0	OCT 2018 - MARCH 2019	2017-06-01	YES		1	0	NO	AC PSMA	1	5	300	1	1	9	0	16	1	0	PD	PD
97	66	0	ACINAR ADENOCARCINOMA	8	1	B/L ORCHIDECTOMY	LEUPROLIDE	3	3	ND	0	tani bicalutamide	24	DOCETAXEL	4	3	1	1	0	1	ENZALUTAMIDE	2019-02-01	ONGOING	19	ABIRATERONE	12	1	1	0	12 MONTHS		YES	NO	1	0	NO	NO	0	8	550	1	1	3	0	16	1	0	PD	ND
98	80	1	PROSTATIC ADENOCARCINOMA	8	1	B/L ORCHIDECTOMY	leuprolodide	4	3	ND	0	yes	12	NO	0	0	0	0		0	NO	no	no	0	ABIRATERONE	11	1	2	0	2015 to 2016		yes		1	1	ABI	NO	0	8	500	0	0	17	0	17	1	0	CR	CR
99	65	0	ACINAR ADENOCARCINOMA	9	1	B/L ORCHIDECTOMY	NO	0	1	ND	0	CALUTAMIDE	17	DOCETAXEL	6	8	1	1	0	0	NO	NO	NO	0	NO	0	0	0	0	SEPT 2017 TO AUG 2018		YES		1	0	NO	NO	0	5	330	0	0	12	0	12	5	1	SD	SD
100	61	0	PROSTATIC ADENOCARCINOMA	9	1	ND	PAMORELIN	40	2	ND	0	CALUTAMIDE	18	NO	0	0	0	0		0	NO	NO	NO	0	NO	0	0	0	0	2018 - 2019 12 MONTHS		YES	NO	0	0	NO	NO	0	8	600	0	0	13	0	13	2	0	SD	PD
101	73	1	PROSTATIC ADENOCARCINOMA	8	1	B/L ORCHIDECTOMY	NO	0	1	ND	0	CALUTAMIDE	72	NO	0	0	0	0		1	ENZALUTAMIDE	2019-06-01	2019-07-29	2	ABIRATERONE	2	1	1	0			YES		1	0	NO	NO	0	8	450	1	1	10	0	13	1	0	SD	PD
102	78	1	PROSTATIC ADENOCARCINOMA	8	1	B/L ORCHIDECTOMY	no	0	1	ND	0	caluatmide	10	NO	0	0	0	0		1	ENZALUTAMIDE	2020-06-01	ongoing	3	ABIRATERONE	17	1	2	0	nil		yes	no	1	1	ABI+LU PSMA	ENZA	1	8	300	1	1	10	0	13	2	0	SD	PD
103	70	1	PROSTATIC ADENOCARCINOMA	10	1	B/L ORCHIDECTOMY	leuprolide	6	3	OPEN RADICAL PROSTECTOMY	1	tabi	5	NO	0	0	0	0		0	NO	no	no	0	ABIRATERONE	11	1	1	0	nil		no	NO	1	0	NO	NO	0	5	300	0	1	10	1	13	3	1	SD	PD
104	53	0	PROSTATIC ADENOCARCINOMA	7	0	B/L ORCHIDECTOMY	no	0	1	ND	0	calutamide	11	DOCETAXEL	5	5	1	1	0	0	NO	no	no	0	ABIRATERONE	14	1	1	0			no	no	1	0	NO	NO	0	5	250	1	1	3	1	4	3	1	PD	PD
105	70	1	PROSTATIC ADENOCARCINOMA	7	0	B/L ORCHIDECTOMY	NO	0	1	ND	0	yes	12	DOCETAXEL	6	6	1	1	0	0	NO	NO	NO	0	NO	0	0	0	0	NIL		NO	NO	1	0	NO	NO	0	8	300	0	0	12	0	12	2	0	SD	SD
106	70	1	PROSTATIC ADENOCARCINOMA WITH ACINAR ADENOCARCINOMA AND NET	9	1	B/L ORCHIDECTOMY	no	0	1	ND	0	flutamide	11	DOCETAXEL	6	6	1	1	0	0	NO	no	no	0	ABIRATERONE	13	1	2	0	nil		no		1	1	ABI	AC PSMA	1	5	300	1	1	7	0	13	4	1	ND	ND
107	65	0	PROSTATIC ADENOCARCINOMA	9	1	B/L ORCHIDECTOMY	no	0	1	ND	0	yes	12	DOCETAXEL	4	6	1	1	0	0	NO	no	no	0	ABIRATERONE	5	1	1	0	nil		no	NO	1	0	NO	NO	0	5	250	1	1	7	1	9	2	0	ND	ND
108	79	1	PROSTATIC ADENOCARCINOMA	8	1	ND	LEUPROLIDE	12	2	ND	0	yes	12	CYCLOPHOSPHAMIDE	12	2	1	2	1	1	ENZALUTAMIDE	2019-03-01	2019-11-01	10	NO	0	0	0	0	NIL		NO	NO	1	0	NO	NO	0	8	600	0	1	10	0	13	1	0	PR	PR
109	63	0	PROSTATIC ADENOCARCINOMA	10	1	B/L ORCHIDECTOMY	NO	0	1	ND	0	CALUTAMIDE	7	DOCETAXEL	6	7	1	1	0	0	NO	NO	NO	0	ABIRATERONE	5	1	1	0	NIL		NO		1	0	NO	NO	0	5	220	0	1	9	1	12	4	1	ND	ND
110	72	1	PROSTATIC ADENOCARCINOMA	8	1	B/L ORCHIDECTOMY	LEUPROLIDE	4	3	ND	0	tabi +bicalutamide	78	DOCETAXEL	12	12	1	1	0	1	ENZALUTAMIDE	2017-08-01	2018-02-01	7	NO	0	0	0	0			NO		1	0	NO	NO	0	5	300	0	0	12	0	12	4	1	SD	SD
111	51	0	PROSTATIC ADENOCARCINOMA	8	1	B/L ORCHIDECTOMY	NO	0	1	ND	0	yes	12	DOCETAXEL	8	7	1	1	0	0	NO	NO	NO	0	ABIRATERONE	2	1	1	0	1/2/2019-17/9/19		YES		1	0	NO	CANAZITAXEL	1	6	250	1	1	4	0	9	3	1	PD	PD
112	70	1	PROSTATIC ADENOCARCINOMA	9	1	B/L ORCHIDECTOMY	NO	0	1	ND	0	BICALUTAMIDE	4	DOCETAXEL	4	4	1	1	0	0	NO	NO	NO	0	ABIRATERONE	13	1	1	0	NIL		YES		1	0	NO	NO	0	5	200	0	0	19	0	19	4	1	PD	SD
113	70	1	PROSTATIC ADENOCARCINOMA	9	1	B/L ORCHIDECTOMY	NO	0	1	ND	0	TABI	13	DOCETAXEL	5	9	1	1	0	0	NO	NO	NO	0	ABIRATERONE	4	1	1	0			YES		1	0	NO	NO	0	6	250	1	1	6	0	11	4	1	SD	PD
114	66	0	PROSTATIC ADENOCARCINOMA	9	1	B/L ORCHIDECTOMY	NO	0	1	ND	0	BICALUTAMIDE, TABI, HONVAN	27	NO	0	0	0	0		0	NO	NO	NO	0	ABIRATERONE	24	1	2	0	MARCH 2016 TO MAY 2018		NO	NO	1	1	ABI	NO	0	7	350	0	0	9	0	9	4	1	CR	SD
115	74	1	PROSTATIC ADENOCARCINOMA	8	1	B/L ORCHIDECTOMY	NO	0	1	ND	0	yes	12	NO	0	0	0	0		0	NO	NO	NO	0	ABIRATERONE	5	1	1	0	2		NO	NO	1	0	NO	NO	0	6	300	0	0	9	0	9	2	0	SD	SD
116	68	0	PROSTATIC ADENOCARCINOMA	8	1	B/L ORCHIDECTOMY	NO	0	1	ND	0	TABI	20	DOCETAXEL	7	8	1	1	0	0	NO	NO	NO	0	ABIRATERONE	9	1	2	0			YES		1	1	ABI	NO	0	5	300	0	0	5	0	5	2	0	SD	SD
117	46	0	PROSTATIC ADENOCARCINOMA	9	1	ND	ELIGARD	56	2	ROBOTIC RADICAL PROSTATETOMY	1	TABI, HONVAN	23	DOCETAXEL	4	6	1	1	0	1	ENZALUTAMIDE	2020-01-01	ONGOING	8	NO	0	0	0	0	NIL		NO		1	1	ENZA	NO	0	4	300	0	0	6	0	6	3	1	SD	SD
118	65	0	PROSTATIC ADENOCARCINOMA	8	1	B/L ORCHIDECTOMY	LEUPROLIDE	2	3	ND	0	tabi +bicalutamide	25	DOCETAXEL	12	12	1	1	0	1	ENZALUTAMIDE	2019-01-01	2019-12-01	12	NO	0	0	0	0			NO		1	0	NO	NO	0	5	300	0	0	6	0	6	3	1	PD	SD
119	60	0	PROSTATIC ADENOCARCINOMA	9	1	B/L ORCHIDECTOMY	LEUPROLIDE	5	3	ND	0	yes	12	DOCETAXEL	4	5	1	1	0	0	NO	NO	NO	0	ABIRATERONE	9	1	2	0			YES		1	1	ABI	NO	0	5	300	0	0	6	0	6	3	1	SD	SD
120	72	1	PROSTATIC ADENOCARCINOMA	8	1	ND	LEUPROLIDE	36	2	ND	0	yes	12	DOCETAXEL	5	6	1	1	0	0	NO	NO	NO	0	NO	0	0	0	0	NO		NO		1	0	NO	NO	0	5	300	0	0	6	0	6	2	0	PR	CR
121	65	0	PROSTATIC ADENOCARCINOMA	8	1	B/L ORCHIDECTOMY	NO	0	1	ND	0	BICALUTAMIDE, TABI	11	NO	0	0	0	0		0	NO	NO	NO	0	ABIRATERONE	9	1	2	0			NO		1	1	ABI	NO	0	5	300	0	0	6	0	6	3	1	PD	PD
[truncated: 4 more columns]

## Sheet: cox os
Kaplan-Meier survival curve						Kaplan-Meier survival curve							Kaplan-Meier survival curve								Kaplan-Meier survival curve							Kaplan-Meier survival curve								Kaplan-Meier survival curve						Kaplan-Meier survival curve						Kaplan-Meier survival curve
Survival time	os_duration					Survival time	os_duration						Survival time	os_duration							Survival time	os_duration						Survival time	os_duration							Survival time	os_duration					Survival time	os_duration					Survival time	os_duration
	os duration						os duration							os duration								os duration							os duration								os duration						os duration						os duration
Endpoint	OVERALL_SURVIVAL_EVENT					Endpoint	OVERALL_SURVIVAL_EVENT						Endpoint	OVERALL_SURVIVAL_EVENT							Endpoint	OVERALL_SURVIVAL_EVENT						Endpoint	OVERALL_SURVIVAL_EVENT							Endpoint	OVERALL_SURVIVAL_EVENT					Endpoint	OVERALL_SURVIVAL_EVENT					Endpoint	OVERALL_SURVIVAL_EVENT
	OVERALL SURVIVAL EVENT						OVERALL SURVIVAL EVENT							OVERALL SURVIVAL EVENT								OVERALL SURVIVAL EVENT							OVERALL SURVIVAL EVENT								OVERALL SURVIVAL EVENT						OVERALL SURVIVAL EVENT						OVERALL SURVIVAL EVENT
Factor codes	Age_cut_off__70					Factor codes	number_of_bone_mets__20_code						Factor codes	Ecog_0_cat							Factor codes	ALP_CODE						Factor codes	any_PSA_decline_no_1							Factor codes	fifty_PSA_decline					Factor codes	pd_event_only_according_to__25%_increase_in_psa					Factor codes	number_of_ines_of_therapies
	Age cut off <70						number of bone mets >20 code							Ecog 0 cat								ALP CODE							any PSA decline no=1								fifty PSA_decline						pd event only according to >25% increase in psa						number of ines of therapies
	Factors						Factors							Factors								Factors							Factors								Factors						Factors						Factors
	0		1				0		1					0		1						0		1					0		1						0		1				0		1				0
Sample size	73		48			Sample size	28		93				Sample size	57		64					Sample size	57		50				Sample size	88		33					Sample size	74		47			Sample size	42		79			Sample size	11
Median survival	16		18			Median survival	19		16				Median survival	18		14					Median survival	16		14				Median survival	17		13					Median survival	19		13			Median survival	17		14			Median survival	35
Survival	Survival	Standard	Survival	Standard		Survival	Survival	Standard	Survival	Standard			Survival	Survival	Standard	Survival	Standard				Survival	Survival	Standard	Survival	Standard			Survival	Survival	Standard	Survival	Standard				Survival	Survival	Standard	Survival	Standard		Survival	Survival	Standard	Survival	Standard		Survival	Survival
time	Proportion	Error	Proportion	Error		time	Proportion	Error	Proportion	Error			time	Proportion	Error	Proportion	Error				time	Proportion	Error	Proportion	Error			time	Proportion	Error	Proportion	Error				time	Proportion	Error	Proportion	Error		time	Proportion	Error	Proportion	Error		time	Proportion
4	0.986	0.0136	-	-		4	-	-	0.989	0.0107			4	-	-	0.984	0.0155				4	-	-	0.98	0.0198			4	-	-	0.97	0.0298				4	-	-	0.979	0.021		4	-	-	0.987	0.0126		4	-
5	0.973	0.0191	-	-		5	-	-	0.978	0.015			5	-	-	0.969	0.0217				5	0.982	0.0174	-	-			5	-	-	0.939	0.0415				5	-	-	0.957	0.0294		5	-	-	0.975	0.0177		5	-
6	0.945	0.0268	0.979	0.0206		6	0.963	0.0363	0.957	0.021			6	0.982	0.0177	0.937	0.0303				6	0.947	0.0296	0.96	0.028			6	0.977	0.0161	0.909	0.05				6	0.986	0.0136	0.915	0.0407		6	0.976	0.0241	0.949	0.0247		6	-
8	0.93	0.0302	0.937	0.0354		8	-	-	0.923	0.0279			8	0.964	0.0253	0.905	0.0371				8	-	-	0.896	0.0442			8	0.965	0.02	0.848	0.0624				8	0.972	0.0198	0.872	0.0487		8	0.948	0.0361	0.924	0.0298		8	-
9	0.901	0.0357	-	-		9	0.924	0.0514	0.912	0.0298			9	0.945	0.0308	0.888	0.0399				9	-	-	0.853	0.0514			9	-	-	0.788	0.0712				9	-	-	0.83	0.0548		9	-	-	0.899	0.0339		9	-
10	0.87	0.0405	-	-		10	-	-	0.889	0.0332			10	0.925	0.0359	0.872	0.0424				10	0.928	0.0345	0.831	0.0545			10	0.94	0.0262	-	-				10	0.956	0.0247	0.808	0.0576		10	-	-	0.873	0.0375		10	-
11	0.809	0.0478	0.871	0.0491		11	0.804	0.0788	0.843	0.0387			11	0.886	0.0439	0.789	0.052				11	0.853	0.0482	0.765	0.062			11	0.865	0.038	0.756	0.075				11	0.911	0.0348	0.721	0.0659		11	0.889	0.0528	0.809	0.0444		11	-
12	0.733	0.0541	0.827	0.0558		12	0.764	0.0845	0.772	0.0448			12	0.827	0.0526	0.722	0.0574				12	0.794	0.0554	0.678	0.0686			12	0.827	0.0421	0.625	0.0861				12	0.88	0.0397	0.608	0.0723		12	0.829	0.0638	0.744	0.0495		12	-
13	0.655	0.0585	0.708	0.0684		13	-	-	0.652	0.0516			13	0.746	0.061	0.617	0.0632				13	0.693	0.0643	0.569	0.0729			13	0.748	0.0489	0.493	0.0896				13	0.816	0.048	0.473	0.0744		13	0.73	0.0778	0.652	0.0541		13	0.818
14	0.507	0.0627	0.599	0.0766		14	0.655	0.102	0.514	0.0549			14	0.611	0.0707	0.486	0.0663				14	0.504	0.0712	0.474	0.0746			14	0.624	0.0557	0.329	0.0899				14	0.7	0.058	0.306	0.0729		14	0.66	0.0845	0.493	0.0585		14	0.716
15	-	-	-	-		15	-	-	-	-			15	-	-	-	-				16	0.42	0.0707	0.403	0.0738			15	-	-	-	-				15	-	-	-	-		15	-	-	-	-		15	-
16	0.402	0.0627	0.572	0.0778		16	0.6	0.107	0.435	0.0551			16	0.543	0.0729	0.405	0.0665				17	0.378	0.0695	0.355	0.0724			16	0.551	0.0579	0.247	0.0841				16	0.63	0.0618	0.223	0.0671		16	0.514	0.0922	0.448	0.0586		16	-
17	0.364	0.0623	0.518	0.0794		17	-	-	0.382	0.0544			17	-	-	0.324	0.0644				18	0.336	0.0679	0.308	0.07			17	0.491	0.0588	-	-				17	0.56	0.0641	-	-		17	0.44	0.0925	0.416	0.0586		17	-
18	0.345	0.0619	0.426	0.081		18	0.525	0.117	0.341	0.0535			18	0.491	0.0746	0.281	0.0626				19	0.313	0.0669	-	-			18	0.444	0.0592	0.197	0.0805				18	0.504	0.0653	0.185	0.0654		18	0.36	0.0914	0.383	0.0585		18	0.511
19	0.322	0.0619	-	-		19	0.45	0.122	-	-			19	0.464	0.0752	-	-				20	0.265	0.0647	0.257	0.0671			19	0.425	0.0595	-	-				19	0.482	0.0661	-	-		19	-	-	0.365	0.0585		19	-
20	0.276	0.061	0.355	0.0816		20	0.375	0.123	0.29	0.053			20	0.436	0.0756	0.187	0.0607				21	0.241	0.0632	0.231	0.0651			20	0.348	0.06	-	-				20	0.413	0.0675	0.148	0.0619		20	-	-	0.292	0.057		20	-
21	-	-	0.284	0.0793		21	0.3	0.119	0.273	0.0525			21	0.409	0.0756	0.156	0.0581				22	0.217	0.0613	0.18	0.0599			21	0.329	0.0597	0.148	0.0739				21	0.39	0.0676	0.111	0.0565		21	0.3	0.0938	0.273	0.0563		21	-
22	0.23	0.0589	0.213	0.0737		22	0.225	0.11	0.222	0.0503			22	0.327	0.0738	0.125	0.0542				24	0.186	0.0599	0.128	0.0527			22	0.271	0.0578	0.0987	0.0637				22	0.321	0.0663	0.0742	0.0483		22	0.24	0.0923	0.219	0.0531		22	-
24	0.153	0.0533	-	-		24	0.113	0.0968	0.185	0.0482			24	0.268	0.0714	0.0832	0.0496				26	0.155	0.0574	-	-			24	0.226	0.0563	0.0493	0.0472				24	0.268	0.0652	0.0371	0.0357		24	-	-	0.159	0.0485		24	-
26	-	-	0.171	0.0702		26	-	-	0.166	0.0468			26	0.238	0.0694	-	-				28	0.093	0.0483	-	-			26	0.203	0.055	-	-				26	0.241	0.0639	-	-		26	-	-	0.139	0.0464		26	-
28	0.128	0.0502	0.128	0.0643		28	0	0	0.148	0.0451			28	0.208	0.0668	0.0416	0.0385				31	-	-	-	-			28	0.158	0.0512	-	-				28	0.187	0.0599	-	-		28	-	-	0.0994	0.0408		28	-
31	-	-	-	-		31	-	-	-	-			31	-	-	-	-				33	-	-	-	-			31	-	-	-	-				31	-	-	-	-		31	-	-	-	-		31	-
33	-	-	-	-		33	-	-	-	-			33	-	-	-	-				35	-	-	0.0856	0.0495			33	-	-	-	-				33	-	-	-	-		33	-	-	-	-		33	-
35	0.0958	0.0467	-	-		35	-	-	0.123	0.0438			35	0.167	0.0651	-	-				36	-	-	-	-			35	-	-	0	0				35	-	-	0	0		35	-	-	0.0746	0.0374		35	0.409
36	-	-	-	-		36	-	-	-	-			36	-	-	-	-				38	0.0465	0.0408	-	-			36	-	-	-	-				36	-	-	-	-		36	-	-	-	-		36	-
38	-	-	0.064	0.0555		38	-	-	0.0821	0.0445			38	-	-	0	0				40	-	-	-	-			38	0.105	0.0549	-	-				38	0.125	0.0648	-	-		38	-	-	0.0373	0.0323		38	0.273
40	-	-	-	-		40	-	-	-	-			40	-	-	-	-				46	-	-	-	-			40	-	-	-	-				40	-	-	-	-		40	-	-	-	-		40	-
46	-	-	-	-		46	-	-	-	-			46	-	-	-	-					Comparison of survival curves (Logrank test)						46	-	-	-	-				46	-	-	-	-		46	-	-	-	-		46	-
	Comparison of survival curves (Logrank test)						Comparison of survival curves (Logrank test)							Comparison of survival curves (Logrank test)							Endpoint: Observed n	43		39					Comparison of survival curves (Logrank test)								Comparison of survival curves (Logrank test)						Comparison of survival curves (Logrank test)						Comparison of survival curves (Logrank test)
Endpoint: Observed n	51		32			Endpoint: Observed n	16		67				Endpoint: Observed n	35		48					Expected n	45.1		36.9				Endpoint: Observed n	56		27					Endpoint: Observed n	44		39			Endpoint: Observed n	21		62			Endpoint: Observed n	7
Expected n	47.6		35.4			Expected n	17.4		65.6				Expected n	46.1		36.9					Chi-square	0.2431						Expected n	66.9		16.1					Expected n	61.2		21.8			Expected n	25.6		57.4			Expected n	14.9
Chi-square	0.6183					Chi-square	0.1543						Chi-square	6.9143							DF	1						Chi-square	10.3346							Chi-square	21.2388					Chi-square	1.3226					Chi-square	6.5702
DF	1					DF	1						DF	1							Significance	P = 0.6219						DF	1							DF	1					DF	1					DF	1
Significance	P = 0.4317					Significance	P = 0.6945						Significance	P = 0.0086														Significance	P = 0.0013							Significance	P < 0.0001					Significance	P = 0.2501					Significance	P = 0.0104
																					Hazard ratio
Hazard ratio						Hazard ratio							Hazard ratio															Hazard ratio								Hazard ratio						Hazard ratio						Hazard ratio
																					Hazard ratio	1.1085
Hazard ratio	0.8454					Hazard ratio	1.1088						Hazard ratio	1.7104							95% CI	0.7174 to 1.7127						Hazard ratio	2.0069							Hazard ratio	2.4866					Hazard ratio	1.3161					Hazard ratio	2.3706
95% CI	0.5472 to 1.3063					95% CI	0.6534 to 1.8815						95% CI	1.1094 to 2.6370														95% CI	1.1644 to 3.4589							95% CI	1.5252 to 4.0539					95% CI	0.8260 to 2.0971					95% CI	1.3528 to 4.1540
[truncated: 67 more columns]

## Sheet: cox pfs
cox
Kaplan-Meier survival curve							Kaplan-Meier survival curve							Kaplan-Meier survival curve								Kaplan-Meier survival curve							Kaplan-Meier survival curve
Survival time	pfs_acc_to__25_percent_psa_increase						Survival time	pfs_acc_to__25_percent_psa_increase						Survival time	pfs_acc_to__25_percent_psa_increase							Survival time	pfs_acc_to__25_percent_psa_increase						Survival time	pfs_acc_to__25_percent_psa_increase
	pfs acc to >25 percent psa increase							pfs acc to >25 percent psa increase							pfs acc to >25 percent psa increase								pfs acc to >25 percent psa increase							pfs acc to >25 percent psa increase
Endpoint	pd_event_only_according_to__25%_increase_in_psa						Endpoint	pd_event_only_according_to__25%_increase_in_psa						Endpoint	pd_event_only_according_to__25%_increase_in_psa							Endpoint	pd_event_only_according_to__25%_increase_in_psa						Endpoint	pd_event_only_according_to__25%_increase_in_psa
	pd event only according to >25% increase in psa							pd event only according to >25% increase in psa							pd event only according to >25% increase in psa								pd event only according to >25% increase in psa							pd event only according to >25% increase in psa
Factor codes	Age_cut_off__70						Factor codes	ALP_CODE						Factor codes	Ecog_0_cat							Factor codes	fifty_PSA_decline						Factor codes	number_of_ines_of_therapies							Kaplan-Meier survival curve
	Age cut off <70							ALP CODE							Ecog 0 cat								fifty PSA_decline							number of ines of therapies							Survival time	pfs_acc_to__25_percent_psa_increase						Kaplan-Meier survival curve
																																						pfs acc to >25 percent psa increase						Survival time	pfs_acc_to__25_percent_psa_increase
	Factors							Factors							Factors								Factors							Factors							Endpoint	pd_event_only_according_to__25%_increase_in_psa							pfs acc to >25 percent psa increase
	0		1					0		1					0		1						0		1					0		1						pd event only according to >25% increase in psa						Endpoint	pd_event_only_according_to__25%_increase_in_psa
Sample size	73		48				Sample size	57		50				Sample size	57		64					Sample size	74		47				Sample size	11		110					Factor codes	CONCOMITANT_MEDICATION_CODE							pd event only according to >25% increase in psa
Median survival	12		12				Median survival	12		12				Median survival	12		12					Median survival	15		9				Median survival	17		12						CONCOMITANT MEDICATION CODE						Factor codes	number_of_bone_mets__20_code
Survival	Survival	Standard	Survival	Standard			Survival	Survival	Standard	Survival	Standard			Survival	Survival	Standard	Survival	Standard				Survival	Survival	Standard	Survival	Standard			Survival	Survival	Standard	Survival	Standard												number of bone mets >20 code
time	Proportion	Error	Proportion	Error			time	Proportion	Error	Proportion	Error			time	Proportion	Error	Proportion	Error				time	Proportion	Error	Proportion	Error			time	Proportion	Error	Proportion	Error					Factors
3	0.959	0.0232	-	-			3	0.982	0.0174	0.98	0.0198			3	0.982	0.0174	0.969	0.0217				3	-	-	0.936	0.0357			3	-	-	0.973	0.0155					0		1					Factors
4	0.918	0.0321	0.979	0.0206			4	0.912	0.0375	-	-			4	0.947	0.0296	0.937	0.0303				4	0.986	0.0134	0.872	0.0487			4	-	-	0.936	0.0233				Sample size	89		32					0		1
5	-	-	0.896	0.0441			5	0.877	0.0435	0.94	0.0336			5	0.93	0.0338	0.891	0.039				5	-	-	0.787	0.0597			5	0.909	0.0867	0.909	0.0274				Median survival	12		10				Sample size	28		93
6	0.862	0.0405	0.854	0.0509			6	0.842	0.0483	0.858	0.0497			6	0.894	0.0409	0.828	0.0472				6	0.973	0.019	0.681	0.068			6	-	-	0.854	0.0337				Survival	Survival	Standard	Survival	Standard			Median survival	12		12
7	0.816	0.0463	0.79	0.059			7	0.787	0.0546	0.813	0.0564			7	0.838	0.0495	0.776	0.0528				7	0.943	0.0276	0.59	0.0725			7	-	-	0.794	0.0392				time	Proportion	Error	Proportion	Error			Survival	Survival	Standard	Survival	Standard
8	0.77	0.0508	0.769	0.0612			8	0.769	0.0563	0.745	0.0638			8	0.782	0.0557	0.759	0.0544				8	0.914	0.0337	0.545	0.0737			8	-	-	0.755	0.042				3	0.966	0.0191	-	-			time	Proportion	Error	Proportion	Error
9	0.676	0.0573	-	-			9	0.732	0.0593	0.699	0.0678			9	0.745	0.0589	0.688	0.0597				9	0.884	0.0387	0.454	0.0741			9	-	-	0.694	0.0453				4	0.933	0.0266	0.969	0.0308			3	0.964	0.0351	0.978	0.015
10	0.643	0.0589	0.681	0.0682			10	0.695	0.0619	0.651	0.0712			10	0.667	0.0645	0.653	0.0616				10	0.853	0.0431	0.363	0.0718			10	-	-	0.632	0.0478				5	0.888	0.0335	-	-			4	0.929	0.0487	0.946	0.0234
11	0.515	0.0623	0.593	0.0721			11	0.545	0.0676	0.554	0.0752			11	0.569	0.0683	0.53	0.0653				11	0.76	0.0525	0.227	0.0628			11	0.727	0.134	0.529	0.05				6	0.843	0.0386	0.904	0.0526			5	0.893	0.0585	0.914	0.0291
12	0.39	0.0625	0.456	0.074			12	0.398	0.0684	0.428	0.0763			12	0.481	0.0704	0.365	0.064				12	0.611	0.0613	0.126	0.0513			12	0.545	0.15	0.405	0.0503				7	0.797	0.0428	0.826	0.0716			6	-	-	0.849	0.0371
13	0.332	0.0616	0.428	0.0747			13	0.345	0.0688	0.375	0.0756			13	0.433	0.0711	0.32	0.0636				13	0.554	0.0639	0.0946	0.0472			13	-	-	0.351	0.0503				8	-	-	0.668	0.0915			7	0.854	0.0676	0.791	0.0427
14	0.288	0.0608	0.397	0.0753			14	0.318	0.0684	0.312	0.0748			14	0.375	0.0724	0.297	0.0631				14	0.511	0.0657	0.063	0.0406			14	-	-	0.307	0.05				9	0.761	0.0455	0.55	0.0974			8	0.815	0.0748	0.756	0.0453
15	-	-	0.367	0.0755			15	-	-	0.281	0.0735			15	0.341	0.0734	-	-				15	0.488	0.0667	-	-			15	-	-	0.29	0.05				10	0.714	0.0485	0.466	0.0991			9	0.738	0.0855	0.709	0.0483
16	0.192	0.0607	-	-			16	0.286	0.0686	0.219	0.0692			16	0.307	0.0736	0.243	0.0621				16	0.415	0.0688	-	-			16	-	-	0.236	0.0495				11	0.595	0.053	0.381	0.0975			10	0.615	0.0963	0.673	0.0501
17	0.115	0.0556	0.336	0.0751			17	0.191	0.0642	-	-			17	0.205	0.0688	-	-				17	0.342	0.0684	-	-			17	0.436	0.155	0.196	0.0484				12	0.466	0.055	0.254	0.0884			11	0.533	0.0994	0.553	0.0537
18	-	-	-	-			18	-	-	-	-			18	-	-	-	-				18	-	-	-	-			18	-	-	-	-				13	0.419	0.0557	0.212	0.0832			12	0.339	0.0998	0.44	0.0543
19	0.0575	0.0493	-	-			19	-	-	0.175	0.0678			19	0.164	0.0661	-	-				19	0.299	0.072	-	-			19	-	-	0.164	0.0502				14	0.367	0.0564	-	-			13	0.271	0.1	0.397	0.0544
21	-	-	-	-			21	-	-	-	-			21	-	-	-	-				21	-	-	-	-			21	-	-	-	-				15	0.346	0.0568	-	-			14	-	-	0.351	0.0541
22	-	-	-	-			22	-	-	-	-			22	-	-	-	-				22	-	-	-	-			22	-	-	-	-				16	0.285	0.0567	-	-			15	-	-	0.334	0.0542
23	-	-	-	-			23	-	-	-	-			23	-	-	-	-				23	-	-	-	-			23	-	-	-	-				17	0.219	0.0549	-	-			16	-	-	0.278	0.0539
31	-	-	-	-			31	-	-	-	-			31	-	-	-	-				31	-	-	-	-			31	-	-	-	-				18	-	-	-	-			17	0.181	0.0996	0.238	0.053
36	-	-	-	-			36	-	-	-	-			36	-	-	-	-				36	-	-	-	-			36	-	-	-	-				19	-	-	0.106	0.0856			18	-	-	-	-
40	-	-	-	-			40	-	-	-	-			40	-	-	-	-				40	-	-	-	-			40	-	-	-	-				21	-	-	-	-			19	-	-	0.209	0.0541
	Comparison of survival curves (Logrank test)							Comparison of survival curves (Logrank test)							Comparison of survival curves (Logrank test)								Comparison of survival curves (Logrank test)							Comparison of survival curves (Logrank test)							22	-	-	-	-			21	-	-	-	-
Endpoint: Observed n	50		29				Endpoint: Observed n	39		33				Endpoint: Observed n	37		42					Endpoint: Observed n	38		41				Endpoint: Observed n	6		73					23	-	-	-	-			22	-	-	-	-
Expected n	43		36				Expected n	39		33				Expected n	38.8		40.2					Expected n	60.8		18.2				Expected n	11		68					31	-	-	-	-			23	-	-	-	-
Chi-square	2.8378						Chi-square	0.0001559						Chi-square	0.1785							Chi-square	43.5061						Chi-square	2.9709							36	-	-	-	-			31	-	-	-	-
DF	1						DF	1						DF	1							DF	1						DF	1							40	-	-	-	-			36	-	-	-	-
Significance	P = 0.0921						Significance	P = 0.9900						Significance	P = 0.6727							Significance	P < 0.0001						Significance	P = 0.0848								Comparison of survival curves (Logrank test)						40	-	-	-	-
																																					Endpoint: Observed n	58		21					Comparison of survival curves (Logrank test)
Hazard ratio							Hazard ratio							Hazard ratio								Hazard ratio							Hazard ratio								Expected n	62.9		16.1				Endpoint: Observed n	18		61
																																					Chi-square	2.0683						Expected n	16.2		62.8
Hazard ratio	0.6926						Hazard ratio	1.0028						Hazard ratio	1.0945							Hazard ratio	3.6075						Hazard ratio	1.961							DF	1						Chi-square	0.2714
95% CI	0.4448 to 1.0784						95% CI	0.6307 to 1.5943						95% CI	0.7041 to 1.7013							95% CI	2.1366 to 6.0912						95% CI	1.0363 to 3.7108							Significance	P = 0.1504						DF	1
																																												Significance	P = 0.6024
																																					Hazard ratio
																																												Hazard ratio
																																					Hazard ratio	1.4128
																																					95% CI	0.8174 to 2.4419						Hazard ratio	0.8764
																																												95% CI	0.5078 to 1.5126
